# Supplementary material for: Secure energy outage analysis of UAV swarm-based network
Source: PLoS One. 2025 Jun 13;20(6):e0325785. doi: 10.1371/journal.pone.0325785 (PMC12165404; doi:10.1371/journal.pone.0325785)
Supplement: S1 File [file pone.0325785.s001.zip]

Archive with 6 entries (6 files):
- SEPvsAttitude.m
- SEPvsEpsilon.m
- SEPvsLocation.m
- SEPvsNumberofUAVrotor.m
- SEPvsSNR.m
- SEPvsUAV.m
