# Supplementary material for: Secure energy outage analysis of UAV swarm-based network
Source: PLoS One. 2025 Jun 13;20(6):e0325785. doi: 10.1371/journal.pone.0325785 (PMC12165404; doi:10.1371/journal.pone.0325785)
Supplement: S1 File [file pone.0325785.s001.zip › SEPvsUAV.m]

% clc; clear;  close all;   dbclear all;

Estor = 140*3600;
Emag = 0.1*Estor;

%-% System
bandwidth = 10*1e6;
NodBm = -174 + 10*log10(bandwidth);   % Noise power (dBm)
N0 = 10.^(NodBm/10);     % Noise power (linear scale)

NumBit = 50*1e6; frequency = 1e9;
lambda = 3e8/frequency;

%-% Transcever Gain
G_src = db2pow(3); G_uav = db2pow(3);
G_des = db2pow(1); G_eve = db2pow(1);

%-% Location
d_SR = 20;  d_RU = 20; d_RE = 15;

%-% SWIPT coefficient
mu = 0.7; epsilon = 0.8;

%-% UAV hovering
w = 3.5;   g = 9.8;
alpha  = 1.225;  beta =  4; deta = 0.2;
P_hover = sqrt(  (w*g)^3/(2*alpha*beta*deta) );

%-% Nakagami-m parameters
m_SR = 2;  m_RU = 2;  m_RE = 1;  path = 3;

Omega_SR  = G_src*G_uav*(lambda/4/pi)^2/d_SR^path;
Omega_RU  = G_uav*G_des*(lambda/4/pi)^2/d_RU^path;
Omega_RE  = G_uav*G_eve*(lambda/4/pi)^2/d_RE^path;

%% Simulation
PtdBm = 20;
Pt = db2pow(PtdBm); interation = 1e5;
zeta = P_hover*NumBit/bandwidth/(Emag + Estor);
%-% UAV swarm setting
K = 1:10;  % UAV

for idx =1:length(K)
    SEP_1 = 0;SEP_2 = 0;
    asy_SEP_1 = 0;asy_SEP_2 = 0;
    snr = Pt/N0;
    for inter = 1:interation
        % channel realization
        % From Source to UAV
        h_SR = Omega_SR*gamrnd(m_SR,1/m_SR,1,K(idx));
        % From UAV to Des
        h_RU = Omega_RU*gamrnd(m_RU,1/m_RU,1,K(idx));
        % From UAV to Eve
        h_RE = Omega_RE*gamrnd(m_RE,1/m_RE,1,K(idx));
        %
        pi_k =  randi([1 K(idx)],1,1);
        %-% SNR
        snr_SR = (1-epsilon)*snr*h_SR;
        snr_RU =  mu*epsilon*snr*h_SR.*h_RU;
        snr_RE =  mu*epsilon*snr*h_SR.*h_RE;
        SNR_des = min(snr_SR,snr_RU);

        %-% Criterion 1:
        SNR_eve =  snr_RE(pi_k);
        if (1+max(SNR_des))/(1+SNR_eve)  <= 2^(2*zeta)
            SEP_1 = SEP_1 +1;
        end     

       %-% Criterion 2:
        SNR_eve =  min(snr_RE);
        if (1+SNR_des(pi_k))/(1+SNR_eve) <= 2^(2*zeta)
            SEP_2 = SEP_2 +1;
        end
         
    end
    
    SEP_1_sim(idx) = SEP_1/interation;
    SEP_2_sim(idx) = SEP_2/interation;

end

%% Theory

SEP_1_ana = zeros(1,length(K));
SEP_2_ana = zeros(1,length(K));
for idx =1:length(K)
    snr = Pt/N0;

f_XY = @(m,omega,x) 1/gamma(m)*(m/omega)^m*x.^(m-1).*exp(-m/omega.*x);
theta = 2^(2*zeta)-1;    psi = 2^(2*zeta);

f_Zk = @(y) 2*y.^(-1)/gamma(m_SR)/gamma(m_RE)...
    .*(m_SR*m_RE/(Omega_SR*Omega_RE).*y).^((m_SR+m_RE)/2).*besselk(m_SR-m_RE, 2*sqrt( m_SR*m_RE/(Omega_SR*Omega_RE).*y ));
f_Yk = @(y,snr) f_Zk( y/(mu*epsilon*snr))/(mu*epsilon*snr);

F_Yk = @(y,snr) func_F_Xk(m_SR,m_RE,Omega_SR,Omega_RE,mu,epsilon, y, snr);

sep_k1 = @(y,snr)  func_F_Xk(m_SR,m_RU,Omega_SR,Omega_RU,mu,epsilon, psi*(1 + y) - 1, snr).^K(idx).*f_Yk(y,snr);
sep_k1_highSNR = @(y,snr)  func_F_Xk(m_SR,m_RU,Omega_SR,Omega_RU,mu,epsilon, psi*y, snr).^K(idx).*f_Yk(y,snr);

sep_k2 = @(y,snr)  func_F_Xk(m_SR,m_RU,Omega_SR,Omega_RU,mu,epsilon, psi*(1 + y) - 1, snr).*K(idx).*f_Yk(y,snr).*(1-F_Yk(y,snr)).^(K(idx)-1);
sep_k2_highSNR = @(y,snr)  func_F_Xk(m_SR,m_RU,Omega_SR,Omega_RU,mu,epsilon, psi*y, snr).*K(idx).*f_Yk(y,snr).*(1-F_Yk(y,snr)).^(K(idx)-1);

    %%% Exact
    SEP_1_exa(idx) = integral(@(y) sep_k1(y,snr), 0,inf);
    SEP_2_exa(idx) = integral(@(y) sep_k2(y,snr), 0,inf);
    %%% Approximate using cos
    N = 200;
    for n = 1:N
        phi_n = cos((2*n-1)*pi/2/N);
        xi = phi_n/2 + 1/2;
        SEP_1_ana(idx) = SEP_1_ana(idx) + pi/(2*N)*sqrt(1-phi_n^2)*sep_k1( xi/(1-xi) ,snr )/(1-xi)^2;
        SEP_2_ana(idx) = SEP_2_ana(idx) + pi/(2*N)*sqrt(1-phi_n^2)*sep_k2( xi/(1-xi) ,snr )/(1-xi)^2;
    end
    %%% Asymptotic
    SEP_1_asy(idx) = integral(@(y) sep_k1_highSNR(y,snr), 0,inf);
    SEP_2_asy(idx) = integral(@(y) sep_k2_highSNR(y,snr), 0,inf);
end

%% PLOT Figure
figure(1);

sim1 = semilogy(K,SEP_1_sim,'go','MarkerSize',8.5); hold on;
sim2 = semilogy(K,SEP_2_sim,'bs','MarkerSize',8.5); hold on;

exa1 = semilogy(K,SEP_1_exa,'r-'); hold on;
semilogy(K,SEP_2_exa,'r-'); hold on;

ana1 = semilogy(K,SEP_1_ana,'k--*'); hold on;
semilogy(K,SEP_2_ana,'k--*'); hold on;

 
legend([sim1(1),sim2(1),exa1(1),ana1(1) ],...
    'Strategy 1 - Simulation ', ...
    'Strategy 2 - Simulation ', ...
    'Exact Eqs. (30) & (39)', ...
    'Approx. Eqs. (31) & (40)')
ylim([1e-1 1]); hold on;grid on;
xlim([min(K) max(K)]); hold on;
xlabel('Number of UAV swarm $K$','FontSize',14,'FontName','Times New Roman', Interpreter='latex')
ylabel('Secure Energy Outage Probability','FontSize',14,'FontName','Times New Roman')
lgd.NumColumns = 1;
lgd.FontSize = 14;
set(gca,'fontsize',14);


function [output] = func_F_Xk(m_SR,m_RU,Omega_SR,Omega_RU,mu,epsilon,x,snr) 
out=0;
for m=0:(m_RU -1)
    out = out + 1/factorial(m)*( m_RU*x/(Omega_RU*mu*epsilon*snr) ).^m/gamma(m_SR)*(m_SR/Omega_SR)^m_SR...
        *2.*( m_RU*x*Omega_SR/(Omega_RU*mu*epsilon*snr*m_SR) ).^( (m_SR - m)/2)...
        .*besselk(m_SR - m, 2*sqrt( m_RU*x*m_SR/(Omega_RU*mu*epsilon*snr*Omega_SR)));
end
output = 1 - out;
end

function [output] = F_XY(mAB,omegaAB,x)
out=0;
for m=0:mAB-1
    out = out + 1/factorial(m)*( mAB/omegaAB.*x).^m.*exp(- mAB/omegaAB.*x);
end
output = out;
end
